# Supplementary material for: A novel immune-related gene signature stratifies prognosis and characterizes the tumor immune microenvironment in head and neck squamous cell carcinoma
Source: Front Cell Dev Biol. 2026 Apr 8;14:1756922. doi: 10.3389/fcell.2026.1756922 (PMC13099764; doi:10.3389/fcell.2026.1756922)
Supplement: Supplementary file 1 [file Table2.xlsx]

## Sheet: Sheet1
Table S2. Univariate Cox regression analysis of 28 immune cell infiltration signatures in the TCGA-HNSCC cohort
ID	HR	95% CI	p.value
Activated_B_cell	0.498135	(0.36-0.69)	2.6e-05
Activated_CD4_T_cell	0.745997	(0.51-1.1)	0.12
Activated_CD8_T_cell	0.741703	(0.51-1.1)	0.12
Activated_dendritic_cell	1.2173	(0.71-2.1)	0.48
CD56bright_natural_killer_cell	2.61702	(1.2-5.5)	0.011
CD56dim_natural_killer_cell	0.727353	(0.39-1.4)	0.32
Central_memory_CD4_T_cell	1.27805	(0.73-2.2)	0.39
Central_memory_CD8_T_cell	1.86381	(1.1-3.3)	0.032
Effector_memeory_CD4_T_cell	0.764734	(0.41-1.4)	0.4
Effector_memeory_CD8_T_cell	0.693596	(0.46-1)	0.081
Eosinophil	0.486789	(0.31-0.77)	0.002
Gamma_delta_T_cell	1.08741	(0.61-1.9)	0.78
Immature__B_cell	0.686628	(0.51-0.93)	0.014
Immature_dendritic_cell	1.81154	(0.98-3.3)	0.057
Macrophage	0.86782	(0.56-1.3)	0.52
Mast_cell	0.665484	(0.45-0.99)	0.044
MDSC	0.851269	(0.62-1.2)	0.31
Memory_B_cell	0.911424	(0.54-1.5)	0.73
Monocyte	0.976951	(0.6-1.6)	0.93
Natural_killer_cell	0.862365	(0.51-1.5)	0.58
Natural_killer_T_cell	0.887747	(0.51-1.5)	0.68
Neutrophil	0.931613	(0.64-1.4)	0.71
Plasmacytoid_dendritic_cell	1.06826	(0.49-2.3)	0.87
Regulatory_T_cell	1.07257	(0.76-1.5)	0.69
T_follicular_helper_cell	0.823513	(0.5-1.4)	0.44
Type_1_T_helper_cell	0.780813	(0.47-1.3)	0.35
Type_17_T_helper_cell	0.375283	(0.2-0.71)	0.0028
Type_2_T_helper_cell	0.832796	(0.46-1.5)	0.55
