# Supplementary material for: A novel immune-related gene signature stratifies prognosis and characterizes the tumor immune microenvironment in head and neck squamous cell carcinoma
Source: Front Cell Dev Biol. 2026 Apr 8;14:1756922. doi: 10.3389/fcell.2026.1756922 (PMC13099764; doi:10.3389/fcell.2026.1756922)
Supplement: Supplementary file 2 [file Table3.xlsx]

## Sheet: Sheet1
Table S3. Differentially expressed genes between immune infiltration-related Clusters C1 and C2 in TCGA-HNSCC cohort
Gene
KRT14
KRT17
S100A2
CD74
KRT13
HLA-DRA
SPRR3
WARS1
STAT1
KRT4
APOL1
C1S
HLA-DRB1
C1R
DCN
TXNIP
IGFBP5
TAP1
RNF213
MX1
HLA-DPA1
C3
OAS2
AKR1C2
AKR1C1
SERPING1
A2M
MXRA5
SFRP2
PYGL
SPINK5
GBP1
CLU
FDCSP
PARP14
FBN1
PTHLH
HLA-DPB1
APOE
LTF
GPX2
CXCL10
RBP1
VCAN
CXCL9
LAP3
MMP9
CRNN
VWF
NQO1
LYZ
PFN2
C1QB
LCP1
AKR1C3
FBLN2
SERPINF1
C1QC
IFIT3
HLA-DQA1
HLA-DRB5
SAMHD1
APOL6
C1QA
TGM2
CEACAM5
RHOD
ETS1
CKB
GBP2
BPIFB1
SEC61G
CTSK
JCHAIN
HLA-DQB1
PSMB9
MUC5B
CEACAM6
CCDC80
TRIM22
ARHGDIB
SMARCA2
GBP5
PECAM1
IL32
TNS1
IGF2BP2
ITGB2
LAPTM5
IFIT1
PRRX1
TNS3
SPARCL1
NLRC5
ANXA6
ALDH1A1
ICAM1
NUP210
CTSS
MMP12
SYNPO2
ENG
RAC2
AREG
CCL5
MX2
CFH
CHI3L1
ROBO1
EPCAM
IFIH1
CD14
IRF1
RNASE1
MUC4
COL15A1
ERAP1
DDX58
MB
LAMP3
FCGBP
HERC6
CX3CL1
RSAD2
BNIP3
MYBPC1
SRGN
GBP4
SLC12A7
EMILIN1
UTRN
FMOD
OASL
ERAP2
AQP1
FSTL3
SEL1L3
FCGRT
LSP1
IFI44L
BIRC3
PODXL
CFAP251
EPSTI1
SLC7A11
ARL4D
PALM2AKAP2
BTN3A2
CD93
DIO2
UCP2
LRRC15
CORO1A
PIGR
SAA1
MAL
CSF1R
IL7R
TNFRSF1B
SLC15A3
OLFML2B
IL1A
SERPINA1
HLA-DMA
ADGRE5
PIK3R1
IL1R2
MAN1A1
SMAP2
CD4
WIPF1
SFRP4
IDO1
SAMD9L
HMGA2
COL4A6
CXCL11
STAB1
ADAM19
SFRP1
DOC2B
KLHDC7B
SECTM1
APOL3
SLC40A1
F13A1
CMYA5
MSLN
RGS1
ASPN
HCLS1
FCGR3A
PTPRC
RUNX3
CXCR4
CSF1
LGALS9
COL8A1
FNBP1
ST6GAL1
VCAM1
SEMA4D
SLCO2A1
NTN1
SPOCK2
WFDC2
EPB41L2
CYBB
PTAFR
TMEM176B
RGS5
FNDC1
PLEKHO1
ADA2
CYP4F11
STAT5A
UBA7
ISG20
APOBEC3A
DPYD
PLEKHO2
DAB2
IFIT2
PLAAT4
ARHGAP45
TYROBP
FYB1
CD163
HAPLN3
SH3KBP1
FAM107B
OLFM1
ATP2A3
CALB1
CA9
BTN3A1
CXCL12
CXCL17
SLC39A4
AKNA
CCL18
TRANK1
GABRP
COL14A1
PIM2
CCL21
ELN
GGT5
MISP
IGFL1
PPP1R12B
BTN3A3
CD53
PREX1
THBS4
CD40
SLCO2B1
CLCA4
FCGR2A
CIITA
MOXD1
PARM1
MGP
TNFRSF14
PLPP3
LRIG1
FYN
IL27RA
ARHGAP4
METTL7A
SH2B3
OLFML3
MLF1
RARRES2
DRAM1
ID2
GAS7
FUCA1
ARHGAP30
CXCL13
CPM
KRT24
SERPINB9
HLA-DQB2
SEPTIN6
THEMIS2
CP
CMPK2
PLEK
FCER1G
HILPDA
HMCN1
SYNE1
PDGFRA
MUC21
MS4A6A
PADI2
MPEG1
SLAMF7
CLEC7A
HCK
MFAP4
DUSP4
HLA-DQA2
ENTPD1
ARHGAP26
CCDC69
NCKAP1L
COMP
IL2RB
INPP5D
EMILIN2
HLA-DOA
HLA-DMB
ZEB2
DDR2
MEF2C
EMB
FGL2
AIM2
FMNL1
CCL2
GNLY
TCIM
KCNAB2
HIVEP3
GLIPR2
MAB21L4
CSF2RB
CTSO
SPI1
OR2I1P
DOCK8
FERMT3
ADGRA2
CDH5
HERC5
CEACAM1
ARHGAP31
TMC8
MZB1
JAK2
JAML
IL15RA
PRELP
STAC3
SELPLG
IL10RA
ABCA3
PAG1
TENT5C
MRC1
LIMD2
RASSF4
LCP2
FPR3
MUC16
SPON1
PTPRJ
MYO1G
CYP1B1
MAGEA3
PDE4B
SLIT3
FBLN5
TMEM176A
CPXM2
DAPK1
ITGAX
TCN2
JAK3
RGL1
APOL4
PSMB10
EPB41L3
ACSL5
CD83
APOBEC3G
TCHH
CYP27A1
EYA2
MAGEA6
PAPSS2
SLC7A2
MYO1F
FAS
CD38
CELF2
CD3E
ATP2A1
CD274
GUCY1A1
RASSF2
FAM20A
CYP7B1
PIK3AP1
APOD
KDR
DOCK11
CPVL
LILRB4
GPSM3
CACNA2D1
TRAF1
DMD
ITGAL
IKZF3
ZEB1
TIE1
ARHGAP18
BATF2
DOCK2
CHIT1
PLXNC1
RAC3
IKZF2
XAF1
AIF1
ATP10B
LPXN
TMEM140
CBX7
ETV7
POU2AF1
CCL19
LAIR1
ACVRL1
SLA
PRF1
ELMO1
PLAC8
GIMAP4
COLEC12
C16orf74
SLC34A2
MSR1
RNF128
MMP19
IL18BP
TSPAN33
SATB1
CARD11
ENPP2
CD2
CADM1
CCNA1
CD79A
IL33
FMO2
DOCK10
DENND1C
GLRX
GATM
ITPR1
TCF7
USP18
CYTH4
APLNR
MPP1
C5AR1
KCNMA1
F2RL2
CD8A
HBB
TMEM119
GSTO2
CYFIP2
TMPRSS2
ITGAM
FAM171A1
ARSB
RARRES1
LIFR
SIGLEC1
BCL2
DCHS1
TSHZ2
NFATC2
TMEM229B
SYT8
MAOB
SLC7A7
NMB
ARHGAP25
LAMA2
ARTN
EIF4E3
XIRP1
CD7
LDLRAD4
PTPN7
IKZF1
IRF8
TSPAN11
PALD1
SELE
ALOX5AP
PDK4
NR1H3
GZMB
SASH3
HAVCR2
STX11
CD37
FGD3
ACAP1
SMOC2
ARHGEF6
ALOX5
FLI1
BLNK
RGS16
CD86
RCSD1
APOBR
LCK
CCL22
FGD5
BTN2A2
MGAT4A
SELL
SH2D3C
ITGA4
PYGM
GDPD2
GUCY1B1
ARRB1
PPM1K
CMKLR1
SPN
IL4I1
MS4A7
GMFG
IGF2BP1
GPR183
PPP1R16B
CD52
IGFL2
ABI3BP
CADPS2
PLA2G2A
ABI3
BICC1
GIMAP6
VASH1
TRPV2
S1PR1
ATP1A2
AMOT
PTGER4
VSIG4
CYTIP
MERTK
FAM3B
HPGD
SYT11
IL16
SPATA13
KLF2
C3AR1
PKIA
NKG7
CD84
LAG3
MGAT3
CYRIA
CLIC2
APOBEC3F
KCND3
IRAK3
OLR1
PAX1
IL2RG
HLF
GYPC
PODN
GZMA
TLR3
GNG2
TPSB2
CLEC14A
LTB
CPA3
APOC1
SLC2A5
CHI3L2
CD6
SOD3
WAS
RAMP3
PRSS12
NR4A3
RASGRP1
C2
KLHL6
ST8SIA4
NFAM1
ADAMTS9
PTPRB
SYNE3
TLR4
FGR
DOK2
PLCB2
ACKR1
MFNG
VAV1
POU2F2
RASAL3
CYP4X1
TNXB
GPRIN3
TMEM178B
CALB2
ACE
LSAMP
ADGRE2
GALM
TNIK
CAPN14
PLA2G7
ADAM28
TJP3
DUSP9
LILRB2
IQGAP2
TPSAB1
CD200
TBXAS1
SUGCT
WDFY4
MYO7A
CCL4
TLR5
NOS2
CLIC6
IGSF6
TNFSF13B
CCR5
LAT2
TMPRSS11B
CD300A
CCR1
TSPYL5
EVI2B
AOAH
ANKRD44
SAMSN1
TIGIT
LMO2
GIMAP8
RNF150
CYP4V2
FOXP3
MARCHF1
ACACB
ADPRH
ITM2A
CSF3R
SPIB
PKDCC
FAM78A
APBB1IP
MASP1
C1QTNF12
FRY
ARHGAP9
ADAMDEC1
PDCD1LG2
MNDA
CFAP20DC
CD3D
SFMBT2
FMO3
MEI1
LPL
RNASE6
PRKCB
CGNL1
NCF4
NEFH
KIF21B
FOLR2
IRF4
CEACAM7
ITGA9
TBC1D10C
MS4A4A
DOK3
ETV1
SDS
PIK3R5
OTULINL
GALNT15
LST1
IL36A
TLR1
FCMR
PARVG
CD5
S100B
PDGFRL
BNC2
PAQR8
HRH2
KIT
FGD2
GLCCI1
ZNF521
CST7
DNASE1L3
NHSL2
SYTL3
IFFO1
CD96
RENBP
IL2RA
CCR7
AOC3
FPR1
MARCO
SNX20
FAT4
PSTPIP1
DOK1
SCARF1
ATP10A
PIK3CG
BIN2
SVIP
CSF2RA
STAG3
CD247
IL3RA
ZAP70
PTGIS
TMEM150C
FBP1
PARD3B
PDE3B
CD1A
C1orf162
TNFSF12
IL15
KCNN3
CXCR6
RASGRP3
HSH2D
SLC13A5
HNMT
RIPOR3
BTNL9
RIPOR2
ABCC9
BCL2A1
TNFRSF9
GIMAP7
CYP4B1
LGR5
HK3
TAGAP
OSM
CTSW
IL34
SLC8A1
GATA3
GJA4
IL12RB1
SIGLEC10
PLA2G4C
GPR132
RHOH
TNFSF4
CPNE5
CLEC2D
LRRK2
EBF1
MITF
OLFML1
MAP4K1
JAM2
BATF
SNED1
GMPR
FMO1
LILRB1
SELP
CASQ1
CH25H
P2RY8
ADRA2A
STAMBPL1
TRAF3IP3
RHEX
AOC1
GIMAP2
PILRA
TOX
ITGBL1
SCUBE2
SEMA3G
MEOX1
CD209
ANK2
CDH23
ESR1
SEPTIN1
TEK
TNFRSF4
MS4A1
MAN1C1
LRRC25
N4BP2L1
IRAG2
PRKAR2B
ZBP1
BTK
AQP9
B3GALT5
CPED1
IL21R
ITK
ATP8A1
SP140
ZNF423
PLCL2
C16orf54
STARD8
EDNRB
GRAMD1B
LILRB3
COL4A4
ZNF114
AGAP2
FGF2
FCRL5
TXLNB
CAMK4
CILP
CD163L1
DERL3
EPHA3
TNFSF15
PAX5
IL18R1
CD69
NLRC3
CD3G
ENPP4
LGI2
PIEZO2
CCN5
CLDN10
RCOR2
GZMH
OMD
CTLA4
MATK
SLAMF6
HKDC1
FCGR2B
PROM1
NLRP3
SLAMF8
SH3BP5
KCNJ5
SIDT1
CAPN6
EMCN
S1PR4
RORB
CLEC10A
GFRA1
CCL24
ARHGAP15
TRIL
AOX1
DPT
CCL4L2
CXCR3
RAI2
RPE65
PTPRN2
C7
PTPN22
NRROS
RUBCNL
CCL13
ITGB7
JSRP1
SHE
FRZB
CD48
SAA2
SKAP1
GFI1
SLA2
MMP25
TMEM273
CHRDL1
CD180
MMRN1
ICOS
FGF7
CD300E
ITGA8
LILRB5
AR
FOXF1
RAB42
CLIC5
RORC
P2RY10
PI16
STAT4
SUSD3
TFEC
KIAA1755
EXOC3L4
TNIP3
P2RX7
RTN1
EBF3
CARMIL2
SIRPG
CD22
PREX2
ZBTB16
RNF125
RASGRP2
GALNT17
GPR34
GJA5
GGTA1
PLA2G2D
IGFL3
CD28
PDCD1
F5
LYL1
NCF1
TNFRSF13C
SV2B
GIMAP1
FAM107A
ADGRG5
CCL11
HAAO
IRX6
FCN1
CLEC1A
BHLHA15
CD27
ATOH8
KLRD1
TLR8
PLCL1
TNFAIP8L2
PTPRO
GAB3
RTL5
GRAP2
SLAMF1
LAX1
EVI2A
ZMYND15
CCR4
TMPRSS3
HVCN1
LY86
HGF
ABCA8
MCOLN2
SSTR2
PLD4
PGM5
OGN
GRIN2A
BANK1
ZNF43
C4B
CD300LF
CD8B
P2RY13
SIT1
PLEKHS1
TLR7
TNFRSF8
CCL8
GPR15
GNG7
SMPDL3B
COL2A1
HLA-DOB
CD72
GJD3
SH2D1A
LGALS2
NR3C2
SIRPB2
LY9
FCGR3B
C4A
ADGRD1
ZNF683
TM4SF19
AKAP5
PDE6B
GAST
SLCO5A1
ADARB2
HMCN2
KCNA2
ATP8B4
TESPA1
ICAM2
EBI3
LILRA6
PRG4
ZC3H12D
CCR2
CD79B
CCRL2
PTGFR
SOX10
IPCEF1
TNFSF14
XCR1
CHRDL2
EOMES
SIGLEC12
LILRA5
ABCA6
INMT
TESC
FCGR1A
PIP5K1B
ABCB1
CD226
SIGLEC9
GPR65
CR2
SARDH
IL17REL
GPR174
RELN
ZMAT1
SCIMP
CD19
FCRLA
VNN2
AMPD1
MILR1
UBASH3A
SUCNR1
CD1C
CYSLTR1
CD33
ZNF831
CLEC4E
RAB37
CYSLTR2
KEL
CTSG
THSD7A
PIK3R6
CADM3
FPR2
CD1E
ZNF385D
SIGLEC14
GPR84
CD300C
LRRC2
THEMIS
PRAM1
ZNF671
HSD11B1
CXorf21
ARHGAP20
CASS4
C19orf38
PARP15
CX3CR1
TLR10
ECEL1
BCL2L14
PYHIN1
COL6A6
SIRPB1
DKK2
ZNF366
PLA1A
FCRL3
GZMM
CR1
ZBTB32
TMEM71
GALNT16
CD200R1
AFF3
CRB2
GPR171
PTGER2
RASGRP4
CD80
GNGT2
ANGPTL1
COL19A1
MEOX2
P2RX1
TMEM156
TNFRSF17
IGLL5
FASLG
CALHM6
ICAM3
CD244
KLRB1
DPEP2
CRTAM
PAK3
BLK
TCL1A
TNFSF8
RUFY4
TBX21
HDC
ABCA9
TMEM150B
LILRA2
PACSIN1
SNAI3
CEACAM21
RGS18
GFRA2
MS4A2
COL4A3
CCDC170
CCR8
SCML4
IL18RAP
TRAT1
P2RY14
FUT7
KL
TIFAB
RSPO3
TDRD6
GZMK
ADH1B
NUGGC
DTHD1
FAIM2
KCNA3
SIGLEC7
CLEC17A
SCUBE1
TACR1
RAB33A
LTA
GAPT
KIR2DL4
APOBEC3H
SIGLEC8
FLT3
LILRA1
STAP1
FGF10
BTLA
GPR82
IFNG
RAB39B
COL6A5
TSPAN32
PKHD1L1
FCER2
ABCD2
TM6SF1
C11orf21
CD300LB
NIBAN3
KLRC1
ADCYAP1
CNR1
GPR55
KCNJ10
BHLHE22
CD1B
CCDC141
LILRA4
GPR18
GDF10
TNFRSF13B
SIGLEC6
GPR141
KLRG1
NAIP
SAMD3
CD40LG
TMIGD2
FCRL6
RGL4
FCRL2
B3GAT1
RSPO1
RAB3C
PNOC
CLNK
GPR25
NCR3
P2RY12
CLECL1
DNAJC5B
AC136428.1
CNR2
CLEC9A
IL9R
GIMAP5
SSTR3
FCRL1
CIBAR2
IL5RA
TIMD4
FCRL4
