# Supplementary material for: A novel immune-related gene signature stratifies prognosis and characterizes the tumor immune microenvironment in head and neck squamous cell carcinoma
Source: Front Cell Dev Biol. 2026 Apr 8;14:1756922. doi: 10.3389/fcell.2026.1756922 (PMC13099764; doi:10.3389/fcell.2026.1756922)
Supplement: Supplementary file 3 [file Table4.xlsx]

## Sheet: Sheet1
Table S4. Prognostic genes identified by univariate Cox regression among differentially expressed genes between C1 and C2
Gene
TXNIP
PYGL
SPINK5
FDCSP
LTF
CXCL9
VWF
NQO1
LYZ
PFN2
AKR1C3
HLA-DRB5
TGM2
SEC61G
JCHAIN
IGF2BP2
AREG
CCL5
ROBO1
FCGBP
BNIP3
FMOD
AQP1
FSTL3
LSP1
SLC7A11
ARL4D
UCP2
CORO1A
TNFRSF1B
IL1A
SMAP2
CD4
WIPF1
IDO1
HMGA2
SFRP1
HCLS1
PTPRC
CXCR4
LGALS9
FNBP1
VCAM1
NTN1
SPOCK2
RGS5
CYP4F11
STAT5A
ISG20
ARHGAP45
FAM107B
ATP2A3
CXCL17
AKNA
PIM2
PREX1
CIITA
MOXD1
PARM1
PLPP3
ARHGAP4
METTL7A
GAS7
FUCA1
ARHGAP30
CXCL13
KRT24
PDGFRA
MPEG1
SLAMF7
MFAP4
ENTPD1
ARHGAP26
CCDC69
NCKAP1L
IL2RB
INPP5D
FMNL1
CSF2RB
OR2I1P
DOCK8
FERMT3
TMC8
MZB1
JAML
SELPLG
IL10RA
TENT5C
LIMD2
MUC16
MYO1G
JAK3
RGL1
CYP27A1
MYO1F
CD38
CELF2
CD3E
GUCY1A1
RASSF2
CYP7B1
GPSM3
TRAF1
ITGAL
IKZF3
DOCK2
IKZF2
ATP10B
LPXN
POU2AF1
CCL19
SLA
PRF1
GIMAP4
RNF128
MMP19
SATB1
CD2
CCNA1
CD79A
DOCK10
DENND1C
GATM
CYTH4
CD8A
BCL2
NFATC2
ARHGAP25
CD7
LDLRAD4
PTPN7
IKZF1
IRF8
TSPAN11
PALD1
GZMB
SASH3
CD37
FGD3
ACAP1
ARHGEF6
FLI1
BLNK
RCSD1
APOBR
LCK
CCL22
FGD5
SELL
SH2D3C
ITGA4
GUCY1B1
CMKLR1
SPN
GMFG
PPP1R16B
CD52
ABI3
GIMAP6
TRPV2
VSIG4
CYTIP
FAM3B
IL16
SPATA13
KLF2
NKG7
CD84
LAG3
MGAT3
OLR1
IL2RG
HLF
GYPC
TPSB2
CLEC14A
LTB
CPA3
CD6
WAS
RAMP3
PRSS12
KLHL6
ST8SIA4
NFAM1
SYNE3
DOK2
PLCB2
MFNG
RASAL3
CYP4X1
TNXB
GPRIN3
LSAMP
GALM
TJP3
DUSP9
TPSAB1
WDFY4
NOS2
CCR5
LAT2
EVI2B
ANKRD44
TIGIT
FOXP3
ITM2A
SPIB
FAM78A
APBB1IP
MASP1
ARHGAP9
CD3D
SFMBT2
FMO3
MEI1
PRKCB
CGNL1
NCF4
NEFH
KIF21B
IRF4
TBC1D10C
DOK3
PIK3R5
OTULINL
IL36A
FCMR
PARVG
CD5
S100B
PAQR8
KIT
FGD2
GLCCI1
CST7
IFFO1
CD96
IL2RA
CCR7
SNX20
FAT4
PSTPIP1
PIK3CG
BIN2
CSF2RA
STAG3
CD247
IL3RA
ZAP70
TMEM150C
PDE3B
CXCR6
HSH2D
RIPOR3
RIPOR2
GIMAP7
LGR5
TAGAP
CTSW
IL34
IL12RB1
GPR132
RHOH
CPNE5
CLEC2D
EBF1
MAP4K1
BATF
SELP
P2RY8
TRAF3IP3
RHEX
AOC1
SCUBE2
SEMA3G
CDH23
ESR1
SEPTIN1
TNFRSF4
MS4A1
MAN1C1
IRAG2
ZBP1
BTK
IL21R
ITK
SP140
EDNRB
ZNF114
AGAP2
FCRL5
DERL3
EPHA3
NLRC3
CD3G
CLDN10
GZMH
CTLA4
SLAMF6
SIDT1
S1PR4
RORB
CLEC10A
ARHGAP15
CXCR3
PTPRN2
PTPN22
NRROS
RUBCNL
ITGB7
SHE
FRZB
CD48
SKAP1
SLA2
MMP25
CD180
MMRN1
ICOS
ITGA8
RAB42
P2RY10
EBF3
CARMIL2
SIRPG
CD22
RASGRP2
PLA2G2D
CD28
PDCD1
F5
LYL1
NCF1
TNFRSF13C
GIMAP1
FAM107A
ADGRG5
CD27
KLRD1
TNFAIP8L2
GAB3
GRAP2
SLAMF1
LAX1
EVI2A
CCR4
HGF
PLD4
GRIN2A
BANK1
ZNF43
CD8B
SIT1
GPR15
GNG7
HLA-DOB
GJD3
SH2D1A
LGALS2
LY9
ZNF683
AKAP5
PDE6B
GAST
ADARB2
KCNA2
TESPA1
ICAM2
ZC3H12D
CCR2
CD79B
IPCEF1
XCR1
EOMES
ABCA6
INMT
TESC
ABCB1
CD226
GPR65
CR2
IL17REL
GPR174
ZMAT1
CD19
FCRLA
UBASH3A
CD1C
ZNF831
RAB37
KEL
CTSG
PIK3R6
CD1E
PRAM1
ZNF671
CXorf21
PARP15
TLR10
BCL2L14
PYHIN1
COL6A6
ZNF366
FCRL3
GZMM
ZBTB32
TMEM71
GALNT16
AFF3
GPR171
GNGT2
P2RX1
TNFRSF17
IGLL5
FASLG
ICAM3
CD244
KLRB1
DPEP2
CRTAM
PAK3
BLK
TCL1A
TNFSF8
RUFY4
TBX21
HDC
PACSIN1
CEACAM21
MS4A2
CCR8
SCML4
IL18RAP
TRAT1
P2RY14
FUT7
KL
TIFAB
GZMK
NUGGC
DTHD1
FAIM2
KCNA3
CLEC17A
LTA
GAPT
APOBEC3H
SIGLEC8
FLT3
STAP1
BTLA
IFNG
RAB39B
COL6A5
TSPAN32
PKHD1L1
FCER2
ABCD2
C11orf21
NIBAN3
CNR1
GPR55
KCNJ10
BHLHE22
LILRA4
GPR18
TNFRSF13B
SIGLEC6
KLRG1
SAMD3
CD40LG
TMIGD2
FCRL6
RGL4
FCRL2
B3GAT1
RSPO1
PNOC
CLNK
GPR25
NCR3
CLECL1
AC136428.1
CNR2
CLEC9A
IL9R
GIMAP5
SSTR3
FCRL1
FCRL4
