# Supplementary material for: A novel immune-related gene signature stratifies prognosis and characterizes the tumor immune microenvironment in head and neck squamous cell carcinoma
Source: Front Cell Dev Biol. 2026 Apr 8;14:1756922. doi: 10.3389/fcell.2026.1756922 (PMC13099764; doi:10.3389/fcell.2026.1756922)
Supplement: Supplementary file 4 [file Table1.xlsx]

## Sheet: Sheet1
Table S1. Summary of datasets used in this study
Dataset	Source	Sample size (n)	Data type	Clinical data available	Purpose in study
TCGA-HNSCC	TCGA	493	RNA-seq	OS, clinicopathological data	Training / internal validation
GSE41613	GEO	96	Microarray	OS	External validation
GSE65858	GEO	267	Microarray	OS	External validation
IMvigor210	GEO	348	RNA-seq	ICB response, OS	Immunotherapy validation
GSE78220	GEO	25	RNA-seq	ICB response, OS	Immunotherapy validation
GSE91061	GEO	50	RNA-seq	ICB response, OS	Immunotherapy validation
GSE103322	GEO	5902 cells	scRNA-seq	Cell-type annotation	Single-cell analysis
